# Supplementary material for: Real-World Time on Treatment with First-Line Pembrolizumab Monotherapy for Advanced NSCLC with PD-L1 Expression ≥ 50%: 3-Year Follow-Up Data
Source: Cancers (Basel). 2022 Feb 18;14(4):1041. doi: 10.3390/cancers14041041 (PMC8870405; doi:10.3390/cancers14041041)
Supplement: Supplementary file 1 [file cancers-14-01041-s001.zip]

Archive with 1 entries (1 files):
- cancers-1568901-supplementary.pdf
